# Supplementary material for: Organocatalytic atroposelective construction of axially chiral N, N- and N, S-1,2-azoles through novel ring formation approach
Source: Nat Commun. 2022 Apr 11;13:1933. doi: 10.1038/s41467-022-29557-1 (PMC9001698; doi:10.1038/s41467-022-29557-1)
Supplement: Supplementary file 3 — Source Data [file 41467_2022_29557_MOESM3_ESM.zip › Source Data/Source Data.xlsx]

## Sheet: Supplementary Table 1
Supplementary Table 1. Optimization of the reaction conditions for 2a
entry	catalyst	solvent	additive	T	d.r.b	ee (%)c		conv. (%)d	Se
				(oC)		1a	2a
1	A	toluene	NBS	-40	>20:1	< 5	< 5	-	-
2	B	toluene	NBS	-40	>20:1	16	36	31	2
3	C	toluene	NBS	-40	>20:1	9	-18	34	2
4	D	toluene	NBS	-40	>20:1	68	86	44	27
5	E	toluene	NBS	-40	>20:1	26	50	34	4
6	F	toluene	NBS	-40	>20:1	-9	-13	41	1
7	G	toluene	NBS	-40	>20:1	26	50	34	4
8	H	toluene	NBS	-40	>20:1	-9	-13	41	1
	F	m-xylene	NBS	-40	>20:1	48	77	38	12
8	F	Mesitylene	NBS	-40	>20:1	22	58	28	5
9	F	i-PrOH	NBS	-40	>20:1	12	56	18	4
10	F	CH3CN	NBS	-40	>20:1	25	90	22	24
11	F	EA	NBS	-40	>20:1	50	73	41	10
12	F	DCM	NBS	-40	>20:1	74	84	47	25
13	F	THF	NBS	-40	>20:1	16	46	26	3
14	F	DCM	NBS	0	>20:1	41	79	34	13
15	F	DCM	NBS	-40	>20:1	74	84	47	25
16	F	DCM	NBS	-60	>20:1	53	93	36	47
14	F	DCM	NBS	-78	>20:1	76	95	44	90
15	F	DCMf	NBS	-78	>20:1	70	89	44	36
16	F	DCMg	NBS	-78	>20:1	80	93	46	68
17	F	DCMg	NBA	-78	>20:1	3	17	15	2
18	F	DCMg	NBP	-78	>20:1	71	96	43	104
19	F	DCMg	DMDBH	-78	>20:1	38	58	40	5
aReaction conditions: (±)-1a (0.05 mmol), catalyst (10 mol%) in solvent (1.0 mL) at corresponding temperature for 10 min, then brominating reagents (0.0275 mmol, 0.55 equiv) were added at corresponding temperature, after the reaction was completed monitored by TLC, unless otherwise specified. Notes: N-bromosuccinimide (NBS); N-bromoacetamide (NBA); N-bromophthalimide (NBP); 1,3-dibromo-5,5-dimeth…

## Sheet: Supplementary Table 2
Supplementary Table 2. Optimization of the reaction conditions for 4aa
entry	catalyst	solvent	yield (%)b	ee (%)c
1	A	DCM	80	83
2	B	DCM	75	-60
3	C	DCM	83	91
4	D	DCM	81	-85
5	E	DCM	79	89
6	F	DCM	70	-25
7	C	DCE	80	79
8	C	chloroform	83	75
9	C	toluene	75	68
10	C	triflurotoluene	70	61
11	C	acetone	82	47
12	C	THF	81	20
13	C	1,4-dioxane	70	26
14	C	acetonitrile	75	10
15	C	DCMd	80	89
16	C	DCMe	82	87
aReaction conditions: 3a (0.05 mmol), catalyst (10 mol%) in solvent (2.0 mL) at 25 °C for 12 h, unless otherwise specified. bIsolated yield after purification by silica gel column chromatography. cEnantiomeric excess (ee) were determined by HPLC. d1.0 mL DCM. e4.0 mL DCM.

## Sheet: Supplementary Table 3.
Supplementary Table 3. Optimization of the reaction conditions for 4qa
entry	catalyst	solvent	T (oC)	yield (%)b	ee (%)c
1	A	DCM	-40	75	11
2	B	DCM	-40	77	-13
3	C	DCM	-40	77	24
4	D	DCM	-40	73	-24
5	E	DCM	-40	75	55
6	E	DCE	-40	71	40
7	E	chloroform	-40	75	64
8	E	toluene	-40	74	96
9	E	chlorobenzene	-40	70	71
10	E	acetone	-40	75	49
11	E	acetonitrile	-40	70	78
12	E	THF	-40	72	13
13	E	toluene	-60	75	92
14	E	toluene	-20	76	92
15	E	toluene	25	74	94
16	E	toluened	25	74	94
17	E	toluenee	25	75	90
18	Ef	toluene	25	74	92
19	Eg	toluene	25	76	91
aReaction conditions: 3a (0.05 mmol), catalyst (20 mol%), NBS (0.0525 mmol) in solvent (2.0 mL) at corresponding temperature for 1 h, unless otherwise specified. bIsolated yields after purification by silica gel column chromatography. cThe ee value was determined by HPLC analysis. d1.0 mL toluene. e4.0 mL toluene. f10 mol% catalyst. g5 mol% catalyst.

## Sheet: Supplementary Table 4
Supplementary Table 4. The change of the ee value of 2k at 90 oC.
Time/h	% second eluted enantiomer (%t)	ln ((%t-50)/(%0-50))
0	97.2	0
0.166	97.18	-0.000423819
0.25	97.16	-0.000847817
0.42	97.14	-0.001272
0.75	97.14	-0.001272
1	97.12	-0.00169635
1.916	97.14	-0.001272
3.916	97.1	-0.00212089
5.916	97.05	-0.00318303
10.416	96.98	-0.00467191
16.416	96.95	-0.00531069
21.42	96.91	-0.00616302
25.42	96.85	-0.00744288
29.42	96.81	-0.00829704
33.42	96.8	-0.00851069
37.42	96.74	-0.00979356
41.42	96.69	-0.0108639
45.42	96.666	-0.011378
49.42	96.64	-0.0119354
54.42	96.58	-0.0132226
58.42	96.55	-0.0138669
62.42	96.52	-0.0145116		Supplementary Figure 3. Plot of the racemization of compound 2k at 90 oC
69	96.48	-0.0153718
73	96.46	-0.0158022
77	96.42	-0.0166635
81	96.34	-0.0183884
85	96.3	-0.0192519
93	96.27	-0.0199001
97	96.24	-0.0205487

## Sheet: Supplementary Table 5.
					Supplementary Table 5. The change of the ee value of 4f at 90 oC
					Time/min	% second eluted enantiomer (%t)	ln ((%t-50)/(%0-50))
					0	95	0
					2	92.52	-0.0580204
					7	86.02	-0.223921
					12	79.5	-0.423605
					17	73.74	-0.640834
					22	63.95	-1.17252
					27	58.18	-1.7063
					32	51.68	-3.2892
					37	44.5
					47	31.4
					57	24.86
					67	18.14
					77	12.9
					87	7.76
					Supplementary Figure 4. Plot of the racemization of compound 4f at 90 oC.

## Sheet: Supplementary Table 6.
				Supplementary Table 6. The change of the ee value of 4f at 55 oC
				Time/min	% second eluted enantiomer (%t)	ln ((%t-50)/(%0-50))
				0	95	0
				10	94.1	-0.0202027
				20	92.35	-0.0606941
				30	91.1	-0.0906544
				40	90.4	-0.107833
				50	88.55	-0.154706
				60	87.85	-0.173032
				70	86.34	-0.213743
				80	84.62	-0.262231
				90	83.98	-0.28089
				100	82.82	-0.315624
				110	81.48	-0.35731
				120	80.3	-0.395515
				130	78.9	-0.442821
				140	77.56	-0.490297
				150	76.48	-0.530273
				160	74.84	-0.594207
				170	73.94	-0.631112
				185	72.56	-0.690484
				200	71.1	-0.757389
				220	69.08	-0.858022
				240	67.38	-0.951342
				270	64.76	-1.11474
								Supplementary Figure 5. Plot of the racemization of compound 4f at 55 oC

## Sheet: Supplementary Table 7
Supplementary Table 7. IC50 values and physicochemical properties of representative axial chiral pyrazoles.
Compound	4a	4h	4s	4x	4x′	Celecoxib
A375	10.22 + 0.33	6.51 + 0.32	28.15 + 1.56	2.57 + 0.004	3.6 + 0.07	15.92 + 0.81
IC50 (μM)[a]
MW	420.53	498.6	529.4	559.4	559.4	381.4
log P[b]	4.9	7.36	5.94	5.95	5.95	4.37
H-bond donors	1	1	1	1	1	1
H-bond acceptors	4	4	3	4	4	3
Rotatable bonds	4	4	5	6	6	4
[a]Data are presented as the mean + SD from at least three independent experiments; [b]Calculated by ChemOffice 2020.

## Sheet: Supplementary Table 8
Supplementary Table 8. IC50 values of the tested compounds toward A375 cells.
Compound	IC50 (μM)[a]	Compound	IC50 (μM)[a]
4a	10.22 + 0.33	4q	28.79 + 1.62
4c	27.9 + 1.83	4r	14.94 + 0.67
4d	12.49 + 0.66	4s	28.15 + 1.56
4e	10.46 + 0.41	4u	15.47 + 0.71
4f	13.52 + 0.55	4v	25.16 + 1.28
4g	9.36 + 0.31	4w	20.43 + 0.98
4h	6.51 + 0.32	4x	2.57 + 0.004
4i	7.85 + 0.35	4y	17.73 + 0.99
4k	12.51 + 0.33	4z	15.1 + 0.84
4l	8.91 + 0.28	4aa	8.19 + 0.47
4n	11.11 + 0.48
[a]Data are presented as the mean values + SD from at least three independent experiments.
IC50 values of the tested compounds toward A375 cells (μM)
Compound	Test 1	Test 2	Tset 3	Average	SD
4a	10.67	9.897	10.09	10.219	0.328495
4c	25.69	27.95	30.18	27.94	1.83305
4d	13.41	11.9	12.17	12.4933	0.657487
4e	10.55	10.91	9.917	10.459	0.410466
4f	12.75	13.79	14.01	13.5167	0.549505
4g	9.178	9.798	9.092	9.356	0.314507
4h	6.083	6.602	6.839	6.508	0.315712
4i	7.567	7.628	8.341	7.84533	0.351373
4k	12.19	12.97	12.37	12.51	0.333467
4l	8.535	8.998	9.192	8.90833	0.275611
4n	10.54	11.72	11.07	11.11	0.482563
4q	26.51	30.06	29.81	28.7933	1.61778
4r	14.02	15.54	15.27	14.9433	0.662135
4s	28.69	26.03	29.73	28.15	1.55803
4u	16.47	15.01	14.92	15.4667	0.710415
4v	24.27	26.97	24.25	25.1633	1.27753
4w	21.54	20.58	19.16	20.4267	0.977662
4x	2.577	2.567	2.5702	2.5714	0.00416973
4y	16.36	18.64	18.2	17.7333	0.987567
4z	14.79	14.25	16.23	15.09	0.835703
4aa	8.171	8.777	7.619	8.189	0.472923
4x′	3.512	3.601	3.69	3.601	0.0726682
Celecoxib	14.78	16.32	16.65	15.9167	0.814957

## Sheet: Supplementary Table 9
Supplementary Table 9. IC50 values of 4x toward different cell lines.
Cell line	IC50 (μM)[a]
A375	2.57 + 0.004
A549	2.98 + 0.4
Hela	7.24 + 0.14
MCF-7	8.66 + 0.97
MIA Paca-2	11.93 + 1.2
MDA-MB-231	13.96 + 0.76
L02	25.01 + 1.47
[a]Data are presented as the mean values + SD from at least three independent experiments.
IC50 values of 4x toward different cell lines (μM)
Cell	Test 1	Test 2	Test 3	Average	SD
A549	2.977	3.474	2.49	2.98033	0.401723
Mia	13.3	10.38	12.13	11.9367	1.1999
A375	2.577	2.567	2.5702	2.5714	0.00416973
MCF-7	7.378	9.712	8.89	8.66	0.966631
Hela	7.434	7.098	7.201	7.24433	0.140552
231	13.22	15.01	13.65	13.96	0.762933
L02	25.63	22.98	26.43	25.0133	1.47441
